# Supplementary material for: Positional SHAP (PoSHAP) for Interpretation of machine learning models trained from biological sequences
Source: PLoS Comput Biol. 2022 Jan 28;18(1):e1009736. doi: 10.1371/journal.pcbi.1009736 (PMC8797255; doi:10.1371/journal.pcbi.1009736)
Supplement: S2 Table — Dependence analysis was performed on the SHAP values for the binding of the A*11:01. The Mann-Whitney test was calculated for each amino acid at each position between the SHAP values given another amino acid at another position, and all remaining SHAP values for that amino acid at that position. P-values were Bonferroni corrected and means and differences between each set of SHAP values is reported for each. (CSV) [file pcbi.1009736.s016.csv]

mw pvalue	corr mw pvalue	compared amino acid	compared position	position	amino acid	compared size	total size	compared mean	total mean	abs difference	difference	distance
1.2234614000030493e-09	1.4260666078435541e-05	K	9	2	L	18	81	0.09586953546825303	0.04077022405043546	0.05509931141781756	0.05509931141781756	7
5.075818531607659e-08	0.0005916374080441887	K	9	7	L	19	44	0.061353833491396954	0.03283220046058405	0.028521633030812905	0.028521633030812905	2
1.0469832829296007e-07	0.0012203637145827425	K	9	2	S	17	49	0.15890756054793595	0.0951175836610385	0.06378997688689746	0.06378997688689746	7
